# Supplementary material for: Guidance for Canadian Breast Cancer Practice: National Consensus Recommendations for the Systemic Treatment of Patients with Triple Negative Breast Cancer in Both the Early and Metastatic Setting 2025
Source: Curr Oncol. 2026 Apr 24;33(5):243. doi: 10.3390/curroncol33050243 (PMC13205814; doi:10.3390/curroncol33050243)
Supplement: Supplementary file 1 [file curroncol-33-00243-s001.zip]

Archive with 1 entries (1 files):
- curroncol-4149562-supplementary.pdf
